# Supplementary material for: A new species of Gamasomorpha Karsch, 1881 (Araneae, Oonopidae) from Yunnan Province, China
Source: Biodivers Data J. 2026 Feb 18;14:e183760. doi: 10.3897/BDJ.14.e183760 (PMC12936718; doi:10.3897/BDJ.14.e183760)
Supplement: XML Treatment for Gamasomorpha changning [file BDJ.14.e183760-treatment1.xml]

<!DOCTYPE tp:taxon-treatment
  PUBLIC "-//TaxonX//DTD Taxonomic Treatment Publishing DTD v0 20100105//EN" "tax-treatment-NSO.dtd">
<tp:taxon-treatment xmlns:tp="http://www.plazi.org/taxpub"><tp:treatment-meta><mixed-citation publication-type="journal"><person-group><name><surname>Yang</surname><given-names>Kuiwen</given-names></name><name><surname>Tong</surname><given-names>Yanfeng</given-names></name><name><surname>Yang</surname><given-names>Zizhong</given-names></name></person-group><article-title>A new species of <italic><tp:taxon-name><tp:taxon-name-part taxon-name-part-type="genus" reg="Gamasomorpha">Gamasomorpha</tp:taxon-name-part></tp:taxon-name></italic> Karsch, 1881 (<tp:taxon-name><tp:taxon-name-part taxon-name-part-type="order">Araneae</tp:taxon-name-part></tp:taxon-name>, <tp:taxon-name><tp:taxon-name-part taxon-name-part-type="family">Oonopidae</tp:taxon-name-part></tp:taxon-name>) from Yunnan Province, China</article-title><source>Biodivers Data J</source><day>18</day><month>02</month><year>2026</year><volume>14</volume><pub-id pub-id-type="doi">10.3897/BDJ.14.e183760</pub-id></mixed-citation></tp:treatment-meta><tp:nomenclature><tp:taxon-name><object-id xmlns:xlink="http://www.w3.org/1999/xlink" content-type="arpha" xlink:type="simple">BE827EB8-719A-518E-A281-182D21F7FC46</object-id><tp:taxon-name-part taxon-name-part-type="genus">Gamasomorpha</tp:taxon-name-part> <tp:taxon-name-part taxon-name-part-type="species">changning</tp:taxon-name-part><object-id xmlns:xlink="http://www.w3.org/1999/xlink" content-type="zoobank" xlink:type="simple" object-id-type="ZooBank">AEEC7242-6509-4E3C-B629-EBBAD3EA59B4</object-id></tp:taxon-name><tp:taxon-status xmlns:xlink="http://www.w3.org/1999/xlink" xlink:type="simple">sp. nov.</tp:taxon-status></tp:nomenclature><tp:treatment-sec sec-type="materials"><title>Materials</title><list list-type="alpha-lower" list-content="occurrences"><list-item><p><bold>Type status:</bold> <named-content xmlns:xlink="http://www.w3.org/1999/xlink" content-type="dwc:typeStatus" xlink:type="simple">Holotype</named-content>. <bold>Occurrence:</bold> recordedBy: <named-content xmlns:xlink="http://www.w3.org/1999/xlink" content-type="dwc:recordedBy" xlink:type="simple">Zizhong Yang &amp; Haibo Pu</named-content>; individualCount: <named-content xmlns:xlink="http://www.w3.org/1999/xlink" content-type="dwc:individualCount" xlink:type="simple">1</named-content>; sex: <named-content xmlns:xlink="http://www.w3.org/1999/xlink" content-type="dwc:sex" xlink:type="simple">male</named-content>; lifeStage: <named-content xmlns:xlink="http://www.w3.org/1999/xlink" content-type="dwc:lifeStage" xlink:type="simple">adult</named-content>; occurrenceID: <named-content xmlns:xlink="http://www.w3.org/1999/xlink" content-type="dwc:occurrenceID" xlink:type="simple">FAA654C1-B9BC-5D3C-9D1B-E08BB91B23DB</named-content>; <bold>Taxon:</bold> scientificName: <named-content xmlns:xlink="http://www.w3.org/1999/xlink" content-type="dwc:scientificName" xlink:type="simple"><italic><tp:taxon-name><tp:taxon-name-part taxon-name-part-type="genus" reg="Gamasomorpha">Gamasomorpha</tp:taxon-name-part> <tp:taxon-name-part taxon-name-part-type="species" reg="changning">changning</tp:taxon-name-part></tp:taxon-name></italic></named-content>; order: <named-content xmlns:xlink="http://www.w3.org/1999/xlink" content-type="dwc:order" xlink:type="simple"><tp:taxon-name><tp:taxon-name-part taxon-name-part-type="order">Araneae</tp:taxon-name-part></tp:taxon-name></named-content>; family: <named-content xmlns:xlink="http://www.w3.org/1999/xlink" content-type="dwc:family" xlink:type="simple"><tp:taxon-name><tp:taxon-name-part taxon-name-part-type="family">Oonopidae</tp:taxon-name-part></tp:taxon-name></named-content>; genus: <named-content xmlns:xlink="http://www.w3.org/1999/xlink" content-type="dwc:genus" xlink:type="simple"><tp:taxon-name><tp:taxon-name-part taxon-name-part-type="genus">Gamasomorpha</tp:taxon-name-part></tp:taxon-name></named-content>; scientificNameAuthorship: <named-content xmlns:xlink="http://www.w3.org/1999/xlink" content-type="dwc:scientificNameAuthorship" xlink:type="simple">Yang, Tong &amp; Yang</named-content>; <bold>Location:</bold> country: <named-content xmlns:xlink="http://www.w3.org/1999/xlink" content-type="dwc:country" xlink:type="simple">China</named-content>; stateProvince: <named-content xmlns:xlink="http://www.w3.org/1999/xlink" content-type="dwc:stateProvince" xlink:type="simple">Yunnan</named-content>; county: <named-content xmlns:xlink="http://www.w3.org/1999/xlink" content-type="dwc:county" xlink:type="simple">Changning</named-content>; locality: <named-content xmlns:xlink="http://www.w3.org/1999/xlink" content-type="dwc:locality" xlink:type="simple">Mangshui Town, Donghoushan Village, under tree bark</named-content>; verbatimElevation: <named-content xmlns:xlink="http://www.w3.org/1999/xlink" content-type="dwc:verbatimElevation" xlink:type="simple">1833 m</named-content>; verbatimCoordinates: <named-content xmlns:xlink="http://www.w3.org/1999/xlink" content-type="dwc:verbatimCoordinates" xlink:type="simple">24°54′20.0″N，99°12′51.9″E</named-content>; <bold>Event:</bold> eventDate: <named-content xmlns:xlink="http://www.w3.org/1999/xlink" content-type="dwc:eventDate" xlink:type="simple">2-Oct-2011</named-content></p></list-item><list-item><p><bold>Type status:</bold> <named-content xmlns:xlink="http://www.w3.org/1999/xlink" content-type="dwc:typeStatus" xlink:type="simple">Paratype</named-content>. <bold>Occurrence:</bold> recordedBy: <named-content xmlns:xlink="http://www.w3.org/1999/xlink" content-type="dwc:recordedBy" xlink:type="simple">Zizhong Yang</named-content>; individualCount: <named-content xmlns:xlink="http://www.w3.org/1999/xlink" content-type="dwc:individualCount" xlink:type="simple">1</named-content>; sex: <named-content xmlns:xlink="http://www.w3.org/1999/xlink" content-type="dwc:sex" xlink:type="simple">female</named-content>; lifeStage: <named-content xmlns:xlink="http://www.w3.org/1999/xlink" content-type="dwc:lifeStage" xlink:type="simple">adult</named-content>; occurrenceID: <named-content xmlns:xlink="http://www.w3.org/1999/xlink" content-type="dwc:occurrenceID" xlink:type="simple">0C833DF3-1580-538A-A2E7-43E4E12C2B7A</named-content>; <bold>Taxon:</bold> scientificName: <named-content xmlns:xlink="http://www.w3.org/1999/xlink" content-type="dwc:scientificName" xlink:type="simple"><italic><tp:taxon-name><tp:taxon-name-part taxon-name-part-type="genus" reg="Gamasomorpha">Gamasomorpha</tp:taxon-name-part> <tp:taxon-name-part taxon-name-part-type="species" reg="changning">changning</tp:taxon-name-part></tp:taxon-name></italic></named-content>; order: <named-content xmlns:xlink="http://www.w3.org/1999/xlink" content-type="dwc:order" xlink:type="simple"><tp:taxon-name><tp:taxon-name-part taxon-name-part-type="order">Araneae</tp:taxon-name-part></tp:taxon-name></named-content>; family: <named-content xmlns:xlink="http://www.w3.org/1999/xlink" content-type="dwc:family" xlink:type="simple"><tp:taxon-name><tp:taxon-name-part taxon-name-part-type="family">Oonopidae</tp:taxon-name-part></tp:taxon-name></named-content>; genus: <named-content xmlns:xlink="http://www.w3.org/1999/xlink" content-type="dwc:genus" xlink:type="simple"><tp:taxon-name><tp:taxon-name-part taxon-name-part-type="genus">Gamasomorpha</tp:taxon-name-part></tp:taxon-name></named-content>; scientificNameAuthorship: <named-content xmlns:xlink="http://www.w3.org/1999/xlink" content-type="dwc:scientificNameAuthorship" xlink:type="simple">Yang, Tong &amp; Yang</named-content>; <bold>Location:</bold> country: <named-content xmlns:xlink="http://www.w3.org/1999/xlink" content-type="dwc:country" xlink:type="simple">China</named-content>; stateProvince: <named-content xmlns:xlink="http://www.w3.org/1999/xlink" content-type="dwc:stateProvince" xlink:type="simple">Yunnan</named-content>; county: <named-content xmlns:xlink="http://www.w3.org/1999/xlink" content-type="dwc:county" xlink:type="simple">Dali City</named-content>; locality: <named-content xmlns:xlink="http://www.w3.org/1999/xlink" content-type="dwc:locality" xlink:type="simple">Cangshan Mt., Jishejing, pitfall trapping in forest</named-content>; verbatimElevation: <named-content xmlns:xlink="http://www.w3.org/1999/xlink" content-type="dwc:verbatimElevation" xlink:type="simple">2700 m</named-content>; verbatimCoordinates: <named-content xmlns:xlink="http://www.w3.org/1999/xlink" content-type="dwc:verbatimCoordinates" xlink:type="simple">25°34'06.493"N, 100°08'23.914"E</named-content>; <bold>Event:</bold> eventDate: <named-content xmlns:xlink="http://www.w3.org/1999/xlink" content-type="dwc:eventDate" xlink:type="simple">25-Jul-2009</named-content></p></list-item><list-item><p><bold>Type status:</bold> <named-content xmlns:xlink="http://www.w3.org/1999/xlink" content-type="dwc:typeStatus" xlink:type="simple">Paratype</named-content>. <bold>Occurrence:</bold> recordedBy: <named-content xmlns:xlink="http://www.w3.org/1999/xlink" content-type="dwc:recordedBy" xlink:type="simple">Zizhong Yang</named-content>; individualCount: <named-content xmlns:xlink="http://www.w3.org/1999/xlink" content-type="dwc:individualCount" xlink:type="simple">1</named-content>; sex: <named-content xmlns:xlink="http://www.w3.org/1999/xlink" content-type="dwc:sex" xlink:type="simple">female</named-content>; lifeStage: <named-content xmlns:xlink="http://www.w3.org/1999/xlink" content-type="dwc:lifeStage" xlink:type="simple">adult</named-content>; occurrenceID: <named-content xmlns:xlink="http://www.w3.org/1999/xlink" content-type="dwc:occurrenceID" xlink:type="simple">F56C6E5C-520A-548A-A13A-D895B8B53BF7</named-content>; <bold>Taxon:</bold> scientificName: <named-content xmlns:xlink="http://www.w3.org/1999/xlink" content-type="dwc:scientificName" xlink:type="simple"><italic><tp:taxon-name><tp:taxon-name-part taxon-name-part-type="genus" reg="Gamasomorpha">Gamasomorpha</tp:taxon-name-part> <tp:taxon-name-part taxon-name-part-type="species" reg="changning">changning</tp:taxon-name-part></tp:taxon-name></italic></named-content>; order: <named-content xmlns:xlink="http://www.w3.org/1999/xlink" content-type="dwc:order" xlink:type="simple"><tp:taxon-name><tp:taxon-name-part taxon-name-part-type="order">Araneae</tp:taxon-name-part></tp:taxon-name></named-content>; family: <named-content xmlns:xlink="http://www.w3.org/1999/xlink" content-type="dwc:family" xlink:type="simple"><tp:taxon-name><tp:taxon-name-part taxon-name-part-type="family">Oonopidae</tp:taxon-name-part></tp:taxon-name></named-content>; genus: <named-content xmlns:xlink="http://www.w3.org/1999/xlink" content-type="dwc:genus" xlink:type="simple"><tp:taxon-name><tp:taxon-name-part taxon-name-part-type="genus">Gamasomorpha</tp:taxon-name-part></tp:taxon-name></named-content>; scientificNameAuthorship: <named-content xmlns:xlink="http://www.w3.org/1999/xlink" content-type="dwc:scientificNameAuthorship" xlink:type="simple">Yang, Tong &amp; Yang</named-content>; <bold>Location:</bold> country: <named-content xmlns:xlink="http://www.w3.org/1999/xlink" content-type="dwc:country" xlink:type="simple">China</named-content>; stateProvince: <named-content xmlns:xlink="http://www.w3.org/1999/xlink" content-type="dwc:stateProvince" xlink:type="simple">Yunnan</named-content>; county: <named-content xmlns:xlink="http://www.w3.org/1999/xlink" content-type="dwc:county" xlink:type="simple">Dali City</named-content>; locality: <named-content xmlns:xlink="http://www.w3.org/1999/xlink" content-type="dwc:locality" xlink:type="simple">Cangshan Mt., Jishejing, pitfall trapping in forest</named-content>; verbatimElevation: <named-content xmlns:xlink="http://www.w3.org/1999/xlink" content-type="dwc:verbatimElevation" xlink:type="simple">2700 m</named-content>; verbatimCoordinates: <named-content xmlns:xlink="http://www.w3.org/1999/xlink" content-type="dwc:verbatimCoordinates" xlink:type="simple">25°34'06.493"N, 100°08'23.914"E</named-content>; <bold>Event:</bold> eventDate: <named-content xmlns:xlink="http://www.w3.org/1999/xlink" content-type="dwc:eventDate" xlink:type="simple">25-Jul-2009</named-content></p></list-item></list></tp:treatment-sec><tp:treatment-sec sec-type="Description"><title>Description</title><p><bold>Male</bold>. Total length 2.28; carapace 1.01 long, 0.72 wide; abdomen 1.27 long, 0.79 wide. Habitus as in Fig. <xref ref-type="fig" rid="F13791172">1</xref>A, C and E. Body yellowish-brown, legs yellow. Carapace (Fig. <xref ref-type="fig" rid="F13791172">1</xref>B and F): elongated oval, pars cephalica slightly elevated in lateral view; dorsal surface smooth, sides strongly granulated. Eyes (Fig. <xref ref-type="fig" rid="F13791172">1</xref>B and F): ALE largest, PLE and PME subequal; posterior eye row recurved in dorsal view, procurved in anterior view; PME almost touching, separated from PLE by about PME radius; ALE separated by about their radius; ALE separated from edge of carapace by about their diameter. Sternum (Fig. <xref ref-type="fig" rid="F13791172">1</xref>D): longer than wide, with narrow, transverse palpal groove, radial furrows present. Abdomen (Fig. <xref ref-type="fig" rid="F13791172">1</xref>G and H): dorsal scutum ovoid, punctate, densely covered with short setae; booklung covers large; pedicel tube short, without dorsolateral extensions; scuto-pedicel region with scutal ridge. Palps (Fig. <xref ref-type="fig" rid="F13791176">3</xref>A–C and Fig. <xref ref-type="fig" rid="F13791178">4</xref>A–F): pale orange; cymbium not extending beyond distal tip of bulb; bulb distally tapering, ending as round conical extension (ce); embolus (em) long, slender, lamellar, with an opening subapically; embolus positioned adjacent to an embolic accessory appendage (ma) and a lamellar conductor (co).</p><p><bold>Female</bold>. Total length 2.69; carapace 1.01 long, 0.89 wide; abdomen 1.68 long, 1.05 wide. As in male, except as noted. Epigastric area (Fig. <xref ref-type="fig" rid="F13791174">2</xref>G and Fig. <xref ref-type="fig" rid="F13791176">3</xref>D): externally without special features. Endogyne (Fig. <xref ref-type="fig" rid="F13791176">3</xref>E): receptacle broadly oval, globular appendix (gap) narrow, with anterior paddle-like sclerite (psc) and nail-like process (na), lateral sclerites functioning as muscle attachments.</p></tp:treatment-sec><tp:treatment-sec sec-type="Diagnosis"><title>Diagnosis</title><p>The new species is similar to <italic><tp:taxon-name><tp:taxon-name-part taxon-name-part-type="genus" reg="Gamasomorpha">Gamasomorpha</tp:taxon-name-part> <tp:taxon-name-part taxon-name-part-type="species" reg="barbifera">barbifera</tp:taxon-name-part></tp:taxon-name></italic> Tong &amp; Li, 2007 in the shape of the palpal bulb, but can be distinguished by the absence of a dense cluster of long setae on the male chelicerae (vs. presence of long setae; Fig. <xref ref-type="fig" rid="F13791172">1</xref>E, F and <xref ref-type="bibr" rid="B13791133">Tong and Li (2007)</xref>: figs. 28 and 31), smooth surface of the mesal embolic accessory appendage (vs. a scale-like surface; Fig. <xref ref-type="fig" rid="F13791178">4</xref>A, B and <xref ref-type="bibr" rid="B13791133">Tong and Li (2007)</xref>: figs. 34 and 35), a granulated carapace (vs. smooth; Fig. <xref ref-type="fig" rid="F13791172">1</xref>B, Fig. <xref ref-type="fig" rid="F13791174">2</xref>B and <xref ref-type="bibr" rid="B13791133">Tong and Li (2007)</xref>: fig. 31) and large booklung covers (vs. very small; Fig. <xref ref-type="fig" rid="F13791172">1</xref>G, H, Fig. <xref ref-type="fig" rid="F13791174">2</xref>G, H and <xref ref-type="bibr" rid="B13791133">Tong and Li (2007)</xref>: figs. 28 and 32).</p></tp:treatment-sec><tp:treatment-sec sec-type="Etymology"><title>Etymology</title><p>The specific name is a noun in apposition, derived from Changning, where the holotype was collected.</p></tp:treatment-sec><tp:treatment-sec sec-type="Distribution"><title>Distribution</title><p>Known only from the two listed localities (Fig. <xref ref-type="fig" rid="F13865219">5</xref>).</p></tp:treatment-sec><tp:treatment-sec><!--Section generated to contain objects referenced in tp:taxon-treatment.--><fig id="F13791172" position="float" orientation="portrait"><object-id xmlns:xlink="http://www.w3.org/1999/xlink" content-type="arpha" xlink:type="simple">0C3EA79C-FAF9-59CF-84E7-7BF95240F129</object-id><object-id xmlns:xlink="http://www.w3.org/1999/xlink" content-type="doi" xlink:type="simple">10.3897/BDJ.14.e183760.figure1</object-id><label>Figure 1.</label><caption><p><italic><tp:taxon-name><tp:taxon-name-part taxon-name-part-type="genus" reg="Gamasomorpha">Gamasomorpha</tp:taxon-name-part> <tp:taxon-name-part taxon-name-part-type="species" reg="changning">changning</tp:taxon-name-part></tp:taxon-name></italic> sp. nov., holotype male. <bold>A</bold> habitus, dorsal view; <bold>B</bold> cephalothorax, dorsal view; <bold>C</bold> habitus, ventral view; <bold>D</bold> cephalothorax, ventral view; <bold>E</bold> habitus, lateral view; <bold>F</bold> cephalothorax, anterior view; <bold>G</bold> abdomen ventral view; <bold>H</bold> abdomen, anterior view. Abbreviations: boc = booklung covers; scr = scutal ridge. Scale bars: 0.4 mm (A–H).</p></caption><graphic xmlns:xlink="http://www.w3.org/1999/xlink" xlink:href="bdj-14-e183760-g001.jpg" position="float" id="oo_1501604.jpg" orientation="portrait" xlink:type="simple"><uri content-type="original_file" xlink:type="simple">https://binary.pensoft.net/fig/1501604</uri></graphic></fig><fig id="F13791176" position="float" orientation="portrait"><object-id xmlns:xlink="http://www.w3.org/1999/xlink" content-type="arpha" xlink:type="simple">A489F4F1-392A-536A-945D-9EB9BB3B3D3C</object-id><object-id xmlns:xlink="http://www.w3.org/1999/xlink" content-type="doi" xlink:type="simple">10.3897/BDJ.14.e183760.figure3</object-id><label>Figure 3.</label><caption><p><italic><tp:taxon-name><tp:taxon-name-part taxon-name-part-type="genus" reg="Gamasomorpha">Gamasomorpha</tp:taxon-name-part> <tp:taxon-name-part taxon-name-part-type="species" reg="changning">changning</tp:taxon-name-part></tp:taxon-name></italic> sp. nov. <bold>A</bold> male palp, prolateral view; <bold>B</bold> same, distal view; <bold>C</bold> same, retroventral view; <bold>D</bold> female epigastric region, ventral view; <bold>E</bold> endogyne, dorsal view. Abbreviations: gap = globular appendix; na = nail-like process; psc = paddle-like sclerite; re = receptacle. Scale bars: 0.1 mm (A–C); 0.2 mm (D–E).</p></caption><graphic xmlns:xlink="http://www.w3.org/1999/xlink" xlink:href="bdj-14-e183760-g003.jpg" position="float" id="oo_1501607.jpg" orientation="portrait" xlink:type="simple"><uri content-type="original_file" xlink:type="simple">https://binary.pensoft.net/fig/1501607</uri></graphic></fig><fig id="F13791178" position="float" orientation="portrait"><object-id xmlns:xlink="http://www.w3.org/1999/xlink" content-type="arpha" xlink:type="simple">34D1F358-4DE0-544F-8888-F2827F769ED3</object-id><object-id xmlns:xlink="http://www.w3.org/1999/xlink" content-type="doi" xlink:type="simple">10.3897/BDJ.14.e183760.figure3</object-id><label>Figure 4.</label><caption><p><italic><tp:taxon-name><tp:taxon-name-part taxon-name-part-type="genus" reg="Gamasomorpha">Gamasomorpha</tp:taxon-name-part> <tp:taxon-name-part taxon-name-part-type="species" reg="changning">changning</tp:taxon-name-part></tp:taxon-name></italic> sp. nov, male left palp, SEM. <bold>A, C, E</bold> prolateral, ventral and retrodistal views; <bold>B, D, F</bold> distal part of bulb, prolateral, ventral and retrodistal views, arrow shows the opening. Abbreviations: ce = conical extension; co = conductor; em = embolus; ma = mesal embolic accessory appendage. Scale bars: 0.1 mm (A–E); 0.01 mm (F).</p></caption><graphic xmlns:xlink="http://www.w3.org/1999/xlink" xlink:href="bdj-14-e183760-g004.jpg" position="float" id="oo_1501608.jpg" orientation="portrait" xlink:type="simple"><uri content-type="original_file" xlink:type="simple">https://binary.pensoft.net/fig/1501608</uri></graphic></fig><fig id="F13791174" position="float" orientation="portrait"><object-id xmlns:xlink="http://www.w3.org/1999/xlink" content-type="arpha" xlink:type="simple">D98E2B32-59D5-5B60-AAEA-2CAA532D5ACD</object-id><object-id xmlns:xlink="http://www.w3.org/1999/xlink" content-type="doi" xlink:type="simple">10.3897/BDJ.14.e183760.figure3</object-id><label>Figure 2.</label><caption><p><italic><tp:taxon-name><tp:taxon-name-part taxon-name-part-type="genus" reg="Gamasomorpha">Gamasomorpha</tp:taxon-name-part> <tp:taxon-name-part taxon-name-part-type="species" reg="changning">changning</tp:taxon-name-part></tp:taxon-name></italic> sp. nov., paratype female. <bold>A</bold> habitus, dorsal view; <bold>B</bold> cephalothorax, dorsal view; <bold>C</bold> habitus, ventral view; <bold>D</bold> cephalothorax, ventral view; <bold>E</bold> habitus, lateral view; <bold>F</bold> cephalothorax, anterior view; <bold>G</bold> abdomen, ventral view; <bold>H</bold> abdomen, anterior view. Abbreviations: boc = booklung covers; scr = scutal ridge. Scale bars: 0.4 mm (A–H).</p></caption><graphic xmlns:xlink="http://www.w3.org/1999/xlink" xlink:href="bdj-14-e183760-g002.jpg" position="float" id="oo_1501606.jpg" orientation="portrait" xlink:type="simple"><uri content-type="original_file" xlink:type="simple">https://binary.pensoft.net/fig/1501606</uri></graphic></fig><fig id="F13865219" position="float" orientation="portrait"><object-id xmlns:xlink="http://www.w3.org/1999/xlink" content-type="arpha" xlink:type="simple">F6A553D5-650A-5C0F-BFEA-684EAB701815</object-id><object-id xmlns:xlink="http://www.w3.org/1999/xlink" content-type="doi" xlink:type="simple">10.3897/BDJ.14.e183760.figure3</object-id><label>Figure 5.</label><caption><p>Distribution records of <italic><tp:taxon-name><tp:taxon-name-part taxon-name-part-type="genus" reg="Gamasomorpha">Gamasomorpha</tp:taxon-name-part> <tp:taxon-name-part taxon-name-part-type="species" reg="changning">changning</tp:taxon-name-part></tp:taxon-name></italic> sp. nov. from Yunnan, China. Circle, Changning; triangle, Cangshan Mountain.</p></caption><graphic xmlns:xlink="http://www.w3.org/1999/xlink" xlink:href="bdj-14-e183760-g005.jpg" position="float" id="oo_1524728.jpg" orientation="portrait" xlink:type="simple"><uri content-type="original_file" xlink:type="simple">https://binary.pensoft.net/fig/1524728</uri></graphic></fig></tp:treatment-sec><ref-list><ref id="B13791133"><element-citation xmlns:xlink="http://www.w3.org/1999/xlink" publication-type="article" xlink:type="simple"><person-group person-group-type="author"><name name-style="western"><surname>Tong</surname><given-names>Y.</given-names></name><name name-style="western"><surname>Li</surname><given-names>S.</given-names></name></person-group><year>2007</year><article-title>One new genus and four new species of oonopid spiders from southwest China (<tp:taxon-name><tp:taxon-name-part taxon-name-part-type="order">Araneae</tp:taxon-name-part></tp:taxon-name>: <tp:taxon-name><tp:taxon-name-part taxon-name-part-type="family">Oonopidae</tp:taxon-name-part></tp:taxon-name>)</article-title><source>Annales Zoologici, Warszawa</source><volume>57</volume><issue>2</issue><fpage>331</fpage><lpage>340</lpage></element-citation></ref></ref-list></tp:taxon-treatment>
